# Supplementary material for: Genome-wide identification and molecular expression profile analysis of FHY3/FAR1 gene family in walnut (Juglans sigillata L.) development
Source: BMC Genomics. 2023 Nov 8;24:673. doi: 10.1186/s12864-023-09629-2 (PMC10634098; doi:10.1186/s12864-023-09629-2)
Supplement: Supplementary file 1 — Supplementary Material 1 [file 12864_2023_9629_MOESM1_ESM.xlsx]

## Sheet: Sheet1
Promoter analysis of cis-acting elements in Walnut FHY3/FAR1 gene family.
Gene-ID	Location	Elements
OF03272-RA	561	60K protein binding site
OF11658-RA	243	60K protein binding site
OF23566-RA	685	60K protein binding site
OF27402-RA	856	60K protein binding site
OF28027-RA	152	60K protein binding site
OF28028-RA	1444	60K protein binding site
OF02131-RA	3	Abscisic acid responsiveness
OF02131-RA	447	Abscisic acid responsiveness
OF02131-RA	1616	Abscisic acid responsiveness
OF02131-RA	1805	Abscisic acid responsiveness
OF02230-RA	1625	Abscisic acid responsiveness
OF02323-RA	1226	Abscisic acid responsiveness
OF02323-RA	1974	Abscisic acid responsiveness
OF02328-RA	104	Abscisic acid responsiveness
OF02328-RA	263	Abscisic acid responsiveness
OF02328-RA	431	Abscisic acid responsiveness
OF02328-RA	433	Abscisic acid responsiveness
OF02328-RA	434	Abscisic acid responsiveness
OF02328-RA	445	Abscisic acid responsiveness
OF03008-RA	19	Abscisic acid responsiveness
OF03129-RA	403	Abscisic acid responsiveness
OF03129-RA	1162	Abscisic acid responsiveness
OF03129-RA	1882	Abscisic acid responsiveness
OF04308-RA	138	Abscisic acid responsiveness
OF04308-RA	147	Abscisic acid responsiveness
OF04308-RA	148	Abscisic acid responsiveness
OF04308-RA	170	Abscisic acid responsiveness
OF04308-RA	171	Abscisic acid responsiveness
OF04308-RA	496	Abscisic acid responsiveness
OF04308-RA	519	Abscisic acid responsiveness
OF04308-RA	667	Abscisic acid responsiveness
OF04308-RA	732	Abscisic acid responsiveness
OF04308-RA	1789	Abscisic acid responsiveness
OF04310-RA	1971	Abscisic acid responsiveness
OF05621-RA	557	Abscisic acid responsiveness
OF05621-RA	1145	Abscisic acid responsiveness
OF07056-RA	1075	Abscisic acid responsiveness
OF07221-RA	1950	Abscisic acid responsiveness
OF08125-RA	192	Abscisic acid responsiveness
OF08125-RA	195	Abscisic acid responsiveness
OF08125-RA	199	Abscisic acid responsiveness
OF08125-RA	468	Abscisic acid responsiveness
OF08125-RA	469	Abscisic acid responsiveness
OF08125-RA	1560	Abscisic acid responsiveness
OF08125-RA	1562	Abscisic acid responsiveness
OF08125-RA	1563	Abscisic acid responsiveness
OF09665-RA	736	Abscisic acid responsiveness
OF09976-RA	724	Abscisic acid responsiveness
OF09976-RA	737	Abscisic acid responsiveness
OF10752-RA	645	Abscisic acid responsiveness
OF10752-RA	849	Abscisic acid responsiveness
OF10752-RA	1768	Abscisic acid responsiveness
OF11410-RA	1384	Abscisic acid responsiveness
OF11410-RA	1925	Abscisic acid responsiveness
OF11658-RA	309	Abscisic acid responsiveness
OF11658-RA	323	Abscisic acid responsiveness
OF11682-RA	734	Abscisic acid responsiveness
OF11682-RA	1100	Abscisic acid responsiveness
OF11682-RA	1490	Abscisic acid responsiveness
OF12739-RA	1260	Abscisic acid responsiveness
OF12739-RA	1646	Abscisic acid responsiveness
OF12739-RA	1691	Abscisic acid responsiveness
OF17018-RA	1931	Abscisic acid responsiveness
OF18064-RA	252	Abscisic acid responsiveness
OF18064-RA	253	Abscisic acid responsiveness
OF18064-RA	1153	Abscisic acid responsiveness
OF18064-RA	1154	Abscisic acid responsiveness
OF18064-RA	1722	Abscisic acid responsiveness
OF18333-RA	370	Abscisic acid responsiveness
OF18333-RA	1172	Abscisic acid responsiveness
OF18333-RA	1810	Abscisic acid responsiveness
OF18387-RA	1081	Abscisic acid responsiveness
OF20129-RA	155	Abscisic acid responsiveness
OF20148-RA	565	Abscisic acid responsiveness
OF20148-RA	1311	Abscisic acid responsiveness
OF20148-RA	1312	Abscisic acid responsiveness
OF20148-RA	1730	Abscisic acid responsiveness
OF20148-RA	1794	Abscisic acid responsiveness
OF20368-RA	26	Abscisic acid responsiveness
OF20368-RA	34	Abscisic acid responsiveness
OF21458-RA	1314	Abscisic acid responsiveness
OF21567-RA	596	Abscisic acid responsiveness
OF21567-RA	1128	Abscisic acid responsiveness
OF21567-RA	1774	Abscisic acid responsiveness
OF22357-RA	830	Abscisic acid responsiveness
OF22357-RA	1259	Abscisic acid responsiveness
OF23566-RA	134	Abscisic acid responsiveness
OF23566-RA	135	Abscisic acid responsiveness
OF23566-RA	277	Abscisic acid responsiveness
OF23926-RA	1353	Abscisic acid responsiveness
OF24282-RA	1155	Abscisic acid responsiveness
OF24282-RA	1174	Abscisic acid responsiveness
OF25919-RA	1065	Abscisic acid responsiveness
OF25919-RA	1079	Abscisic acid responsiveness
OF25919-RA	1080	Abscisic acid responsiveness
OF26012-RA	471	Abscisic acid responsiveness
OF26012-RA	1025	Abscisic acid responsiveness
OF26012-RA	1026	Abscisic acid responsiveness
OF26473-RA	931	Abscisic acid responsiveness
OF26473-RA	996	Abscisic acid responsiveness
OF26473-RA	1002	Abscisic acid responsiveness
OF26570-RA	1788	Abscisic acid responsiveness
OF27118-RA	1522	Abscisic acid responsiveness
OF27337-RA	206	Abscisic acid responsiveness
OF27337-RA	297	Abscisic acid responsiveness
OF27373-RA	1059	Abscisic acid responsiveness
OF27402-RA	436	Abscisic acid responsiveness
OF27402-RA	445	Abscisic acid responsiveness
OF27402-RA	1031	Abscisic acid responsiveness
OF27402-RA	1902	Abscisic acid responsiveness
OF27447-RA	291	Abscisic acid responsiveness
OF27447-RA	1282	Abscisic acid responsiveness
OF27447-RA	1611	Abscisic acid responsiveness
OF27447-RA	1688	Abscisic acid responsiveness
OF27447-RA	1825	Abscisic acid responsiveness
OF27447-RA	1902	Abscisic acid responsiveness
OF27447-RA	1932	Abscisic acid responsiveness
OF27447-RA	1970	Abscisic acid responsiveness
OF28029-RA	183	Abscisic acid responsiveness
OF28029-RA	185	Abscisic acid responsiveness
OF28029-RA	456	Abscisic acid responsiveness
OF28572-RA	1269	Abscisic acid responsiveness
OF28572-RA	1355	Abscisic acid responsiveness
OF29114-RA	1889	Abscisic acid responsiveness
OF29114-RA	1921	Abscisic acid responsiveness
OF29668-RA	1756	Abscisic acid responsiveness
OF29794-RA	1343	Abscisic acid responsiveness
OF29794-RA	1752	Abscisic acid responsiveness
OF30211-RA	945	Abscisic acid responsiveness
OF30211-RA	1442	Abscisic acid responsiveness
OF02131-RA	933	Anaerobic induction
OF02131-RA	1856	Anaerobic induction
OF02230-RA	1366	Anaerobic induction
OF02230-RA	1534	Anaerobic induction
OF02323-RA	737	Anaerobic induction
OF02323-RA	764	Anaerobic induction
OF02328-RA	34	Anaerobic induction
OF02328-RA	373	Anaerobic induction
OF02328-RA	590	Anaerobic induction
OF02328-RA	610	Anaerobic induction
OF02443-RA	1779	Anaerobic induction
OF03008-RA	404	Anaerobic induction
OF03008-RA	1393	Anaerobic induction
OF03008-RA	1436	Anaerobic induction
OF03008-RA	1692	Anaerobic induction
OF03129-RA	1543	Anaerobic induction
OF03272-RA	288	Anaerobic induction
OF03272-RA	623	Anaerobic induction
OF04308-RA	106	Anaerobic induction
OF04308-RA	1270	Anaerobic induction
OF04308-RA	1359	Anaerobic induction
OF04308-RA	1378	Anaerobic induction
OF04308-RA	1467	Anaerobic induction
OF04308-RA	1483	Anaerobic induction
OF04308-RA	1627	Anaerobic induction
OF04308-RA	1723	Anaerobic induction
OF04308-RA	1739	Anaerobic induction
OF04310-RA	801	Anaerobic induction
OF05621-RA	143	Anaerobic induction
OF05621-RA	274	Anaerobic induction
OF05621-RA	645	Anaerobic induction
OF05621-RA	674	Anaerobic induction
OF05621-RA	1027	Anaerobic induction
OF05621-RA	1383	Anaerobic induction
OF05621-RA	1683	Anaerobic induction
OF07056-RA	271	Anaerobic induction
OF07056-RA	1151	Anaerobic induction
OF07056-RA	1319	Anaerobic induction
OF07764-RA	138	Anaerobic induction
OF07764-RA	460	Anaerobic induction
OF07764-RA	944	Anaerobic induction
OF07764-RA	1004	Anaerobic induction
OF08124-RA	173	Anaerobic induction
OF08124-RA	403	Anaerobic induction
OF09665-RA	210	Anaerobic induction
OF09665-RA	1271	Anaerobic induction
OF09976-RA	321	Anaerobic induction
OF10752-RA	183	Anaerobic induction
OF10752-RA	500	Anaerobic induction
OF10752-RA	836	Anaerobic induction
OF10752-RA	1228	Anaerobic induction
OF11410-RA	1005	Anaerobic induction
OF11410-RA	1261	Anaerobic induction
OF11410-RA	1346	Anaerobic induction
OF11658-RA	597	Anaerobic induction
OF11658-RA	793	Anaerobic induction
OF11682-RA	613	Anaerobic induction
OF12739-RA	1626	Anaerobic induction
OF13566-RA	1903	Anaerobic induction
OF13566-RA	1952	Anaerobic induction
OF14355-RA	239	Anaerobic induction
OF17018-RA	1679	Anaerobic induction
OF18064-RA	464	Anaerobic induction
OF18064-RA	679	Anaerobic induction
OF18064-RA	1718	Anaerobic induction
OF18333-RA	816	Anaerobic induction
OF18333-RA	1336	Anaerobic induction
OF18387-RA	709	Anaerobic induction
OF18387-RA	962	Anaerobic induction
OF18387-RA	1604	Anaerobic induction
OF20129-RA	247	Anaerobic induction
OF20129-RA	270	Anaerobic induction
OF20129-RA	365	Anaerobic induction
OF20129-RA	441	Anaerobic induction
OF20129-RA	847	Anaerobic induction
OF20129-RA	1222	Anaerobic induction
OF20129-RA	1493	Anaerobic induction
OF20368-RA	832	Anaerobic induction
OF20368-RA	903	Anaerobic induction
OF20368-RA	1044	Anaerobic induction
OF20368-RA	1287	Anaerobic induction
OF20368-RA	1647	Anaerobic induction
OF21458-RA	1120	Anaerobic induction
OF21458-RA	1156	Anaerobic induction
OF21458-RA	1192	Anaerobic induction
OF21567-RA	22	Anaerobic induction
OF21567-RA	160	Anaerobic induction
OF21567-RA	359	Anaerobic induction
OF21567-RA	1556	Anaerobic induction
OF22357-RA	247	Anaerobic induction
OF22357-RA	321	Anaerobic induction
OF22357-RA	1951	Anaerobic induction
OF23566-RA	280	Anaerobic induction
OF23566-RA	1034	Anaerobic induction
OF23566-RA	1770	Anaerobic induction
OF23566-RA	1952	Anaerobic induction
OF23926-RA	1707	Anaerobic induction
OF23926-RA	1865	Anaerobic induction
OF24282-RA	453	Anaerobic induction
OF24282-RA	1217	Anaerobic induction
OF25919-RA	518	Anaerobic induction
OF25919-RA	937	Anaerobic induction
OF25919-RA	1102	Anaerobic induction
OF25919-RA	1896	Anaerobic induction
OF26012-RA	1089	Anaerobic induction
OF26012-RA	1275	Anaerobic induction
OF26570-RA	1571	Anaerobic induction
OF27118-RA	3	Anaerobic induction
OF27118-RA	135	Anaerobic induction
OF27118-RA	222	Anaerobic induction
OF27118-RA	413	Anaerobic induction
OF27118-RA	699	Anaerobic induction
OF27118-RA	799	Anaerobic induction
OF27118-RA	892	Anaerobic induction
OF27118-RA	1316	Anaerobic induction
OF27118-RA	1746	Anaerobic induction
OF27337-RA	465	Anaerobic induction
OF27337-RA	646	Anaerobic induction
OF27337-RA	1541	Anaerobic induction
OF27373-RA	1614	Anaerobic induction
OF27402-RA	382	Anaerobic induction
OF27402-RA	1269	Anaerobic induction
OF27402-RA	1563	Anaerobic induction
OF27402-RA	1665	Anaerobic induction
OF28027-RA	1837	Anaerobic induction
OF28029-RA	133	Anaerobic induction
OF28029-RA	475	Anaerobic induction
OF28030-RA	458	Anaerobic induction
OF28030-RA	1985	Anaerobic induction
OF28572-RA	652	Anaerobic induction
OF28572-RA	816	Anaerobic induction
OF29019-RA	1718	Anaerobic induction
OF29079-RA	7	Anaerobic induction
OF29079-RA	454	Anaerobic induction
OF29114-RA	175	Anaerobic induction
OF29114-RA	202	Anaerobic induction
OF29114-RA	224	Anaerobic induction
OF29114-RA	274	Anaerobic induction
OF29114-RA	887	Anaerobic induction
OF29114-RA	979	Anaerobic induction
OF29114-RA	1534	Anaerobic induction
OF29653-RA	238	Anaerobic induction
OF29653-RA	1619	Anaerobic induction
OF29668-RA	136	Anaerobic induction
OF29668-RA	1485	Anaerobic induction
OF29668-RA	1663	Anaerobic induction
OF29794-RA	438	Anaerobic induction
OF29794-RA	455	Anaerobic induction
OF29794-RA	945	Anaerobic induction
OF29794-RA	1125	Anaerobic induction
OF30211-RA	1545	Anaerobic induction
OF03129-RA	413	Auxin responsiveness
OF05621-RA	534	Auxin responsiveness
OF07056-RA	196	Auxin responsiveness
OF18064-RA	1142	Auxin responsiveness
OF18064-RA	1158	Auxin responsiveness
OF18333-RA	1787	Auxin responsiveness
OF20368-RA	1533	Auxin responsiveness
OF21567-RA	1035	Auxin responsiveness
OF27118-RA	1508	Auxin responsiveness
OF27402-RA	264	Auxin responsiveness
OF27402-RA	422	Auxin responsiveness
OF28572-RA	1941	Auxin responsiveness
OF29019-RA	1600	Auxin responsiveness
OF29668-RA	894	Auxin responsiveness
OF29668-RA	935	Auxin responsiveness
OF02328-RA	492	Auxin responsiveness
OF02443-RA	1217	Auxin responsiveness
OF03008-RA	230	Auxin responsiveness
OF03008-RA	1468	Auxin responsiveness
OF03129-RA	1232	Auxin responsiveness
OF07056-RA	960	Auxin responsiveness
OF07056-RA	1005	Auxin responsiveness
OF08124-RA	1285	Auxin responsiveness
OF09665-RA	957	Auxin responsiveness
OF09976-RA	1036	Auxin responsiveness
OF09976-RA	1070	Auxin responsiveness
OF09976-RA	1104	Auxin responsiveness
OF09976-RA	1138	Auxin responsiveness
OF09976-RA	1172	Auxin responsiveness
OF09976-RA	1206	Auxin responsiveness
OF09976-RA	1244	Auxin responsiveness
OF09976-RA	1294	Auxin responsiveness
OF09976-RA	1477	Auxin responsiveness
OF10752-RA	1103	Auxin responsiveness
OF10752-RA	1554	Auxin responsiveness
OF12739-RA	1438	Auxin responsiveness
OF14355-RA	788	Auxin responsiveness
OF18064-RA	1110	Auxin responsiveness
OF18333-RA	1041	Auxin responsiveness
OF18387-RA	834	Auxin responsiveness
OF20129-RA	474	Auxin responsiveness
OF20129-RA	756	Auxin responsiveness
OF20368-RA	685	Auxin responsiveness
OF20368-RA	718	Auxin responsiveness
OF21458-RA	1759	Auxin responsiveness
OF21567-RA	1064	Auxin responsiveness
OF21567-RA	1071	Auxin responsiveness
OF21567-RA	1078	Auxin responsiveness
OF22357-RA	1004	Auxin responsiveness
OF22357-RA	1048	Auxin responsiveness
OF22357-RA	1856	Auxin responsiveness
OF23926-RA	1567	Auxin responsiveness
OF24282-RA	394	Auxin responsiveness
OF24282-RA	420	Auxin responsiveness
OF25919-RA	1155	Auxin responsiveness
OF27337-RA	344	Auxin responsiveness
OF28027-RA	861	Auxin responsiveness
OF28028-RA	741	Auxin responsiveness
OF28028-RA	1966	Auxin responsiveness
OF28029-RA	1497	Auxin responsiveness
OF28030-RA	963	Auxin responsiveness
OF29019-RA	1862	Auxin responsiveness
OF04308-RA	313	Cell cycle regulation
OF08124-RA	968	Cell cycle regulation
OF17018-RA	232	Cell cycle regulation
OF28572-RA	1229	Cell cycle regulation
OF02131-RA	908	Circadian control
OF03272-RA	783	Circadian control
OF05621-RA	1256	Circadian control
OF08125-RA	1825	Circadian control
OF09665-RA	531	Circadian control
OF20368-RA	1329	Circadian control
OF27337-RA	1928	Circadian control
OF27402-RA	1142	Circadian control
OF29794-RA	521	Circadian control
OF02131-RA	1167	Defense and stress responsiveness
OF02443-RA	1533	Defense and stress responsiveness
OF03129-RA	264	Defense and stress responsiveness
OF07764-RA	1413	Defense and stress responsiveness
OF09665-RA	650	Defense and stress responsiveness
OF09665-RA	1142	Defense and stress responsiveness
OF11682-RA	12	Defense and stress responsiveness
OF11682-RA	1022	Defense and stress responsiveness
OF12739-RA	1499	Defense and stress responsiveness
OF18333-RA	15	Defense and stress responsiveness
OF20129-RA	36	Defense and stress responsiveness
OF20129-RA	992	Defense and stress responsiveness
OF20368-RA	1880	Defense and stress responsiveness
OF21458-RA	998	Defense and stress responsiveness
OF22357-RA	1233	Defense and stress responsiveness
OF23926-RA	70	Defense and stress responsiveness
OF23926-RA	306	Defense and stress responsiveness
OF23926-RA	1225	Defense and stress responsiveness
OF25919-RA	673	Defense and stress responsiveness
OF26012-RA	1829	Defense and stress responsiveness
OF27118-RA	1068	Defense and stress responsiveness
OF27447-RA	843	Defense and stress responsiveness
OF28572-RA	810	Defense and stress responsiveness
OF29079-RA	1064	Defense and stress responsiveness
OF29653-RA	1363	Defense and stress responsiveness
OF30211-RA	1248	Defense and stress responsiveness
OF02131-RA	593	Drought-inducibility
OF02230-RA	676	Drought-inducibility
OF02230-RA	970	Drought-inducibility
OF02230-RA	1179	Drought-inducibility
OF02323-RA	720	Drought-inducibility
OF02328-RA	699	Drought-inducibility
OF03008-RA	1389	Drought-inducibility
OF03008-RA	1440	Drought-inducibility
OF03129-RA	237	Drought-inducibility
OF03272-RA	224	Drought-inducibility
OF04308-RA	187	Drought-inducibility
OF05621-RA	1193	Drought-inducibility
OF07221-RA	144	Drought-inducibility
OF09665-RA	808	Drought-inducibility
OF09665-RA	1542	Drought-inducibility
OF09976-RA	1055	Drought-inducibility
OF09976-RA	1157	Drought-inducibility
OF09976-RA	1191	Drought-inducibility
OF11410-RA	8	Drought-inducibility
OF11410-RA	1930	Drought-inducibility
OF11658-RA	328	Drought-inducibility
OF11682-RA	1419	Drought-inducibility
OF13566-RA	181	Drought-inducibility
OF14355-RA	793	Drought-inducibility
OF18064-RA	324	Drought-inducibility
OF18333-RA	933	Drought-inducibility
OF18333-RA	1922	Drought-inducibility
OF18387-RA	1156	Drought-inducibility
OF21567-RA	1659	Drought-inducibility
OF23566-RA	980	Drought-inducibility
OF23566-RA	1716	Drought-inducibility
OF23566-RA	1985	Drought-inducibility
OF26012-RA	628	Drought-inducibility
OF26012-RA	1975	Drought-inducibility
OF26570-RA	874	Drought-inducibility
OF27402-RA	557	Drought-inducibility
OF27402-RA	707	Drought-inducibility
OF28572-RA	400	Drought-inducibility
OF29668-RA	1799	Drought-inducibility
OF29794-RA	1586	Drought-inducibility
OF29794-RA	1844	Drought-inducibility
OF02131-RA	1164	Endosperm expression
OF07764-RA	198	Endosperm expression
OF09976-RA	1799	Endosperm expression
OF12739-RA	689	Endosperm expression
OF21458-RA	704	Endosperm expression
OF27373-RA	655	Endosperm expression
OF27373-RA	912	Endosperm expression
OF27373-RA	1133	Endosperm expression
OF27373-RA	1397	Endosperm expression
OF27373-RA	1619	Endosperm expression
OF27373-RA	1881	Endosperm expression
OF27447-RA	26	Endosperm expression
OF27447-RA	1155	Endosperm expression
OF28029-RA	235	Endosperm expression
OF29653-RA	1568	Endosperm expression
OF30211-RA	1414	Endosperm expression
OF07056-RA	1148	Flavonoid biosynthetic genes regulation
OF09665-RA	1100	Flavonoid biosynthetic genes regulation
OF24282-RA	699	Flavonoid biosynthetic genes regulation
OF26012-RA	584	Flavonoid biosynthetic genes regulation
OF28029-RA	1608	Flavonoid biosynthetic genes regulation
OF28030-RA	846	Flavonoid biosynthetic genes regulation
OF08124-RA	67	Flavonoid biosynthetic genes regulation
OF02131-RA	1018	Gibberellin responsiveness
OF02131-RA	33	Gibberellin responsiveness
OF02131-RA	1842	Gibberellin responsiveness
OF02131-RA	1877	Gibberellin responsiveness
OF02230-RA	1511	Gibberellin responsiveness
OF02328-RA	617	Gibberellin responsiveness
OF02328-RA	1348	Gibberellin responsiveness
OF02328-RA	1892	Gibberellin responsiveness
OF03008-RA	625	Gibberellin responsiveness
OF04308-RA	537	Gibberellin responsiveness
OF07764-RA	1518	Gibberellin responsiveness
OF08124-RA	241	Gibberellin responsiveness
OF08124-RA	1046	Gibberellin responsiveness
OF08124-RA	1214	Gibberellin responsiveness
OF10752-RA	1533	Gibberellin responsiveness
OF14355-RA	376	Gibberellin responsiveness
OF17018-RA	354	Gibberellin responsiveness
OF18064-RA	889	Gibberellin responsiveness
OF18064-RA	1621	Gibberellin responsiveness
OF18064-RA	1972	Gibberellin responsiveness
OF18333-RA	1058	Gibberellin responsiveness
OF18333-RA	1188	Gibberellin responsiveness
OF18333-RA	1963	Gibberellin responsiveness
OF18333-RA	709	Gibberellin responsiveness
OF18333-RA	821	Gibberellin responsiveness
OF18917-RA	191	Gibberellin responsiveness
OF20129-RA	392	Gibberellin responsiveness
OF20129-RA	1964	Gibberellin responsiveness
OF20368-RA	1688	Gibberellin responsiveness
OF20968-RA	1548	Gibberellin responsiveness
OF21458-RA	1582	Gibberellin responsiveness
OF21567-RA	673	Gibberellin responsiveness
OF21567-RA	1804	Gibberellin responsiveness
OF23926-RA	330	Gibberellin responsiveness
OF24282-RA	98	Gibberellin responsiveness
OF26012-RA	194	Gibberellin responsiveness
OF26570-RA	781	Gibberellin responsiveness
OF26570-RA	1818	Gibberellin responsiveness
OF27118-RA	475	Gibberellin responsiveness
OF27118-RA	337	Gibberellin responsiveness
OF27118-RA	900	Gibberellin responsiveness
OF27337-RA	1518	Gibberellin responsiveness
OF28027-RA	1597	Gibberellin responsiveness
OF28028-RA	4	Gibberellin responsiveness
OF28029-RA	301	Gibberellin responsiveness
OF28029-RA	1544	Gibberellin responsiveness
OF28030-RA	915	Gibberellin responsiveness
OF29019-RA	714	Gibberellin responsiveness
OF29653-RA	198	Gibberellin responsiveness
OF29794-RA	880	Gibberellin responsiveness
OF29794-RA	1373	Gibberellin responsiveness
OF03272-RA	1183	Gibberellin responsiveness
OF07056-RA	252	Gibberellin responsiveness
OF08124-RA	1756	Gibberellin responsiveness
OF11658-RA	551	Gibberellin responsiveness
OF18333-RA	1609	Gibberellin responsiveness
OF20368-RA	1481	Gibberellin responsiveness
OF26012-RA	1967	Gibberellin responsiveness
OF26570-RA	950	Gibberellin responsiveness
OF02230-RA	1620	Light responsiveness
OF02230-RA	1791	Light responsiveness
OF03008-RA	1602	Light responsiveness
OF04310-RA	987	Light responsiveness
OF04310-RA	1914	Light responsiveness
OF05621-RA	1553	Light responsiveness
OF07764-RA	1412	Light responsiveness
OF08124-RA	1299	Light responsiveness
OF08125-RA	1056	Light responsiveness
OF09665-RA	1141	Light responsiveness
OF09665-RA	1637	Light responsiveness
OF09665-RA	1856	Light responsiveness
OF11658-RA	604	Light responsiveness
OF11682-RA	1021	Light responsiveness
OF11682-RA	1186	Light responsiveness
OF14355-RA	1661	Light responsiveness
OF18387-RA	814	Light responsiveness
OF18917-RA	750	Light responsiveness
OF18917-RA	751	Light responsiveness
OF20148-RA	150	Light responsiveness
OF20148-RA	388	Light responsiveness
OF20368-RA	101	Light responsiveness
OF20368-RA	102	Light responsiveness
OF20968-RA	699	Light responsiveness
OF20968-RA	700	Light responsiveness
OF20968-RA	1565	Light responsiveness
OF21458-RA	640	Light responsiveness
OF21458-RA	641	Light responsiveness
OF21567-RA	1041	Light responsiveness
OF22357-RA	1232	Light responsiveness
OF23566-RA	1537	Light responsiveness
OF23926-RA	172	Light responsiveness
OF23926-RA	1745	Light responsiveness
OF24282-RA	902	Light responsiveness
OF24282-RA	903	Light responsiveness
OF26012-RA	122	Light responsiveness
OF26012-RA	123	Light responsiveness
OF26012-RA	1747	Light responsiveness
OF26473-RA	779	Light responsiveness
OF27373-RA	974	Light responsiveness
OF27373-RA	1460	Light responsiveness
OF27373-RA	1944	Light responsiveness
OF27402-RA	1433	Light responsiveness
OF28029-RA	1140	Light responsiveness
OF28029-RA	1165	Light responsiveness
OF28029-RA	1607	Light responsiveness
OF28030-RA	853	Light responsiveness
OF28030-RA	1295	Light responsiveness
OF28030-RA	1320	Light responsiveness
OF28572-RA	1119	Light responsiveness
OF29019-RA	309	Light responsiveness
OF29019-RA	366	Light responsiveness
OF29019-RA	264	Light responsiveness
OF29114-RA	1001	Light responsiveness
OF29653-RA	1084	Light responsiveness
OF29653-RA	1362	Light responsiveness
OF02230-RA	1481	Light responsiveness
OF20148-RA	1761	Light responsiveness
OF30211-RA	1492	Light responsiveness
OF02131-RA	447	Light responsiveness
OF02131-RA	890	Light responsiveness
OF02131-RA	1613	Light responsiveness
OF02131-RA	1805	Light responsiveness
OF02230-RA	1624	Light responsiveness
OF02323-RA	4	Light responsiveness
OF02323-RA	841	Light responsiveness
OF02323-RA	1223	Light responsiveness
OF02323-RA	1225	Light responsiveness
OF02323-RA	1974	Light responsiveness
OF02328-RA	263	Light responsiveness
OF02328-RA	431	Light responsiveness
OF02328-RA	433	Light responsiveness
OF02328-RA	445	Light responsiveness
OF02328-RA	748	Light responsiveness
OF02328-RA	103	Light responsiveness
OF02328-RA	433	Light responsiveness
OF03008-RA	18	Light responsiveness
OF03129-RA	403	Light responsiveness
OF03129-RA	1882	Light responsiveness
OF03272-RA	1689	Light responsiveness
OF04308-RA	113	Light responsiveness
OF04308-RA	138	Light responsiveness
OF04308-RA	146	Light responsiveness
OF04308-RA	147	Light responsiveness
OF04308-RA	170	Light responsiveness
OF04308-RA	421	Light responsiveness
OF04308-RA	496	Light responsiveness
OF04308-RA	666	Light responsiveness
OF04308-RA	731	Light responsiveness
OF04308-RA	1920	Light responsiveness
OF04308-RA	170	Light responsiveness
OF04308-RA	518	Light responsiveness
OF04308-RA	1788	Light responsiveness
OF04310-RA	1971	Light responsiveness
OF05621-RA	1145	Light responsiveness
OF05621-RA	1243	Light responsiveness
OF05621-RA	1440	Light responsiveness
OF05621-RA	739	Light responsiveness
OF07056-RA	1075	Light responsiveness
OF07056-RA	236	Light responsiveness
OF07221-RA	1184	Light responsiveness
OF07221-RA	1523	Light responsiveness
OF07221-RA	1694	Light responsiveness
OF07221-RA	1949	Light responsiveness
OF08125-RA	198	Light responsiveness
OF08125-RA	468	Light responsiveness
OF08125-RA	1559	Light responsiveness
OF08125-RA	1560	Light responsiveness
OF08125-RA	1562	Light responsiveness
OF08125-RA	468	Light responsiveness
OF08125-RA	1562	Light responsiveness
OF09665-RA	175	Light responsiveness
OF09665-RA	736	Light responsiveness
OF09665-RA	1027	Light responsiveness
OF09976-RA	218	Light responsiveness
OF09976-RA	721	Light responsiveness
OF09976-RA	724	Light responsiveness
OF09976-RA	737	Light responsiveness
OF10752-RA	645	Light responsiveness
OF10752-RA	849	Light responsiveness
OF10752-RA	1766	Light responsiveness
OF10752-RA	1767	Light responsiveness
OF11410-RA	1383	Light responsiveness
OF11410-RA	1922	Light responsiveness
OF11410-RA	1925	Light responsiveness
OF11658-RA	293	Light responsiveness
OF11658-RA	323	Light responsiveness
OF11658-RA	308	Light responsiveness
OF11682-RA	1100	Light responsiveness
OF11682-RA	1490	Light responsiveness
OF11682-RA	734	Light responsiveness
OF12739-RA	19	Light responsiveness
OF12739-RA	187	Light responsiveness
OF12739-RA	358	Light responsiveness
OF12739-RA	527	Light responsiveness
OF12739-RA	1260	Light responsiveness
OF12739-RA	1645	Light responsiveness
OF12739-RA	1691	Light responsiveness
OF12739-RA	1740	Light responsiveness
OF14355-RA	225	Light responsiveness
OF17018-RA	1931	Light responsiveness
OF18064-RA	251	Light responsiveness
OF18064-RA	252	Light responsiveness
OF18064-RA	1151	Light responsiveness
OF18064-RA	1153	Light responsiveness
OF18064-RA	1722	Light responsiveness
OF18064-RA	252	Light responsiveness
OF18064-RA	1153	Light responsiveness
OF18333-RA	305	Light responsiveness
OF18333-RA	369	Light responsiveness
OF18333-RA	1170	Light responsiveness
OF18333-RA	1171	Light responsiveness
OF18387-RA	1081	Light responsiveness
OF18387-RA	1360	Light responsiveness
OF20129-RA	155	Light responsiveness
OF20148-RA	1311	Light responsiveness
OF20148-RA	1729	Light responsiveness
OF20148-RA	1307	Light responsiveness
OF20148-RA	1309	Light responsiveness
OF20148-RA	1311	Light responsiveness
OF20148-RA	1346	Light responsiveness
OF20148-RA	1794	Light responsiveness
OF20368-RA	23	Light responsiveness
OF20368-RA	25	Light responsiveness
OF20368-RA	34	Light responsiveness
OF21567-RA	593	Light responsiveness
OF21567-RA	596	Light responsiveness
OF21567-RA	1127	Light responsiveness
OF22357-RA	1118	Light responsiveness
OF22357-RA	1259	Light responsiveness
OF22357-RA	830	Light responsiveness
OF23566-RA	134	Light responsiveness
OF23566-RA	129	Light responsiveness
OF23566-RA	132	Light responsiveness
OF23566-RA	134	Light responsiveness
OF23566-RA	276	Light responsiveness
OF23566-RA	468	Light responsiveness
OF23566-RA	491	Light responsiveness
OF23926-RA	1353	Light responsiveness
OF23926-RA	933	Light responsiveness
OF24282-RA	1	Light responsiveness
OF24282-RA	141	Light responsiveness
OF24282-RA	1242	Light responsiveness
OF24282-RA	1155	Light responsiveness
OF24282-RA	1174	Light responsiveness
OF25919-RA	1079	Light responsiveness
OF25919-RA	1064	Light responsiveness
OF25919-RA	1079	Light responsiveness
OF26012-RA	471	Light responsiveness
OF26012-RA	1025	Light responsiveness
OF26473-RA	931	Light responsiveness
OF26473-RA	931	Light responsiveness
OF26473-RA	996	Light responsiveness
OF26473-RA	1156	Light responsiveness
OF26473-RA	1747	Light responsiveness
OF27118-RA	37	Light responsiveness
OF27118-RA	52	Light responsiveness
OF27118-RA	146	Light responsiveness
OF27118-RA	292	Light responsiveness
OF27118-RA	1521	Light responsiveness
OF27337-RA	205	Light responsiveness
OF27337-RA	521	Light responsiveness
OF27373-RA	1059	Light responsiveness
OF27402-RA	1031	Light responsiveness
OF27402-RA	1326	Light responsiveness
OF27402-RA	1902	Light responsiveness
OF27402-RA	435	Light responsiveness
OF27402-RA	624	Light responsiveness
OF27447-RA	105	Light responsiveness
OF27447-RA	291	Light responsiveness
OF27447-RA	1281	Light responsiveness
OF27447-RA	1611	Light responsiveness
OF27447-RA	1825	Light responsiveness
OF27447-RA	1929	Light responsiveness
OF27447-RA	1687	Light responsiveness
OF27447-RA	1901	Light responsiveness
OF27447-RA	1931	Light responsiveness
OF27447-RA	1970	Light responsiveness
OF28029-RA	54	Light responsiveness
OF28029-RA	185	Light responsiveness
OF28029-RA	383	Light responsiveness
OF28029-RA	456	Light responsiveness
OF28572-RA	594	Light responsiveness
OF28572-RA	1269	Light responsiveness
OF28572-RA	1355	Light responsiveness
OF28572-RA	317	Light responsiveness
OF29019-RA	785	Light responsiveness
OF29019-RA	915	Light responsiveness
OF29019-RA	1045	Light responsiveness
OF29019-RA	1174	Light responsiveness
OF29019-RA	1303	Light responsiveness
OF29019-RA	1746	Light responsiveness
OF29114-RA	1920	Light responsiveness
OF29114-RA	1888	Light responsiveness
OF29653-RA	1069	Light responsiveness
OF29668-RA	1755	Light responsiveness
OF29794-RA	1752	Light responsiveness
OF30211-RA	1442	Light responsiveness
OF08124-RA	303	Light responsiveness
OF09976-RA	841	Light responsiveness
OF20148-RA	1336	Light responsiveness
OF23566-RA	34	Light responsiveness
OF26012-RA	374	Light responsiveness
OF27447-RA	648	Light responsiveness
OF28572-RA	452	Light responsiveness
OF29079-RA	311	Light responsiveness
OF29079-RA	573	Light responsiveness
OF30211-RA	424	Light responsiveness
OF02230-RA	990	Light responsiveness
OF02323-RA	1394	Light responsiveness
OF02323-RA	1582	Light responsiveness
OF02328-RA	1619	Light responsiveness
OF02328-RA	1706	Light responsiveness
OF02443-RA	754	Light responsiveness
OF02443-RA	1670	Light responsiveness
OF03008-RA	360	Light responsiveness
OF03008-RA	1835	Light responsiveness
OF03129-RA	1046	Light responsiveness
OF03272-RA	944	Light responsiveness
OF03272-RA	1094	Light responsiveness
OF03272-RA	1142	Light responsiveness
OF04310-RA	24	Light responsiveness
OF04310-RA	379	Light responsiveness
OF04310-RA	1766	Light responsiveness
OF04310-RA	284	Light responsiveness
OF04310-RA	382	Light responsiveness
OF05621-RA	210	Light responsiveness
OF05621-RA	245	Light responsiveness
OF05621-RA	1180	Light responsiveness
OF07056-RA	819	Light responsiveness
OF07221-RA	23	Light responsiveness
OF07221-RA	1575	Light responsiveness
OF07764-RA	1043	Light responsiveness
OF09665-RA	771	Light responsiveness
OF09976-RA	1373	Light responsiveness
OF11410-RA	1520	Light responsiveness
OF11410-RA	28	Light responsiveness
OF11410-RA	401	Light responsiveness
OF11658-RA	250	Light responsiveness
OF11658-RA	254	Light responsiveness
OF11658-RA	1072	Light responsiveness
OF11682-RA	54	Light responsiveness
OF11682-RA	464	Light responsiveness
OF11682-RA	652	Light responsiveness
OF12739-RA	1029	Light responsiveness
OF13566-RA	582	Light responsiveness
OF14355-RA	591	Light responsiveness
OF14355-RA	1216	Light responsiveness
OF14355-RA	1351	Light responsiveness
OF17018-RA	1117	Light responsiveness
OF17018-RA	1813	Light responsiveness
OF17018-RA	215	Light responsiveness
OF17018-RA	1354	Light responsiveness
OF17018-RA	1484	Light responsiveness
OF17018-RA	1617	Light responsiveness
OF17018-RA	1668	Light responsiveness
OF18064-RA	42	Light responsiveness
OF18064-RA	574	Light responsiveness
OF18064-RA	873	Light responsiveness
OF18064-RA	1268	Light responsiveness
OF18064-RA	1755	Light responsiveness
OF18064-RA	189	Light responsiveness
OF18333-RA	873	Light responsiveness
OF18333-RA	1362	Light responsiveness
OF18387-RA	1116	Light responsiveness
OF18917-RA	1427	Light responsiveness
OF18917-RA	1358	Light responsiveness
OF20148-RA	250	Light responsiveness
OF20148-RA	667	Light responsiveness
OF20368-RA	414	Light responsiveness
OF20368-RA	1665	Light responsiveness
OF20968-RA	41	Light responsiveness
OF20968-RA	1381	Light responsiveness
OF21458-RA	1690	Light responsiveness
OF21567-RA	35	Light responsiveness
OF21567-RA	606	Light responsiveness
OF21567-RA	610	Light responsiveness
OF21567-RA	614	Light responsiveness
OF21567-RA	1137	Light responsiveness
OF21567-RA	1150	Light responsiveness
OF21567-RA	1496	Light responsiveness
OF22357-RA	865	Light responsiveness
OF23566-RA	77	Light responsiveness
OF23926-RA	1199	Light responsiveness
OF23926-RA	1388	Light responsiveness
OF24282-RA	38	Light responsiveness
OF25919-RA	466	Light responsiveness
OF25919-RA	1365	Light responsiveness
OF25919-RA	1543	Light responsiveness
OF25919-RA	1690	Light responsiveness
OF26012-RA	504	Light responsiveness
OF26012-RA	1937	Light responsiveness
OF26473-RA	251	Light responsiveness
OF26473-RA	1228	Light responsiveness
OF26570-RA	54	Light responsiveness
OF27118-RA	1101	Light responsiveness
OF27118-RA	672	Light responsiveness
OF27118-RA	887	Light responsiveness
OF27118-RA	1024	Light responsiveness
OF27402-RA	876	Light responsiveness
OF27402-RA	1066	Light responsiveness
OF27447-RA	178	Light responsiveness
OF27447-RA	910	Light responsiveness
OF28027-RA	151	Light responsiveness
OF28027-RA	233	Light responsiveness
OF28027-RA	290	Light responsiveness
OF28027-RA	294	Light responsiveness
OF28027-RA	102	Light responsiveness
OF28028-RA	1496	Light responsiveness
OF28028-RA	1308	Light responsiveness
OF28028-RA	1312	Light responsiveness
OF28028-RA	1369	Light responsiveness
OF28028-RA	1451	Light responsiveness
OF28029-RA	533	Light responsiveness
OF28029-RA	763	Light responsiveness
OF28030-RA	257	Light responsiveness
OF28030-RA	1697	Light responsiveness
OF28030-RA	1927	Light responsiveness
OF28572-RA	1526	Light responsiveness
OF28572-RA	1533	Light responsiveness
OF28572-RA	1613	Light responsiveness
OF28572-RA	1636	Light responsiveness
OF29079-RA	293	Light responsiveness
OF29079-RA	1109	Light responsiveness
OF29114-RA	1897	Light responsiveness
OF29114-RA	1772	Light responsiveness
OF29653-RA	780	Light responsiveness
OF29653-RA	336	Light responsiveness
OF29668-RA	565	Light responsiveness
OF29668-RA	733	Light responsiveness
OF29668-RA	813	Light responsiveness
OF29668-RA	860	Light responsiveness
OF29668-RA	864	Light responsiveness
OF29668-RA	1500	Light responsiveness
OF02131-RA	1246	Light responsiveness
OF02131-RA	1899	Light responsiveness
OF02230-RA	1577	Light responsiveness
OF02230-RA	684	Light responsiveness
OF02230-RA	1352	Light responsiveness
OF02323-RA	1232	Light responsiveness
OF02323-RA	1234	Light responsiveness
OF02328-RA	431	Light responsiveness
OF02328-RA	432	Light responsiveness
OF02328-RA	1574	Light responsiveness
OF02443-RA	657	Light responsiveness
OF03008-RA	1823	Light responsiveness
OF03008-RA	174	Light responsiveness
OF03129-RA	469	Light responsiveness
OF03129-RA	882	Light responsiveness
OF03129-RA	1290	Light responsiveness
OF03129-RA	35	Light responsiveness
OF03129-RA	1291	Light responsiveness
OF03272-RA	1056	Light responsiveness
OF03272-RA	1052	Light responsiveness
OF04308-RA	145	Light responsiveness
OF04308-RA	1850	Light responsiveness
OF04310-RA	1194	Light responsiveness
OF04310-RA	1273	Light responsiveness
OF04310-RA	895	Light responsiveness
OF04310-RA	1012	Light responsiveness
OF04310-RA	680	Light responsiveness
OF05621-RA	316	Light responsiveness
OF05621-RA	1016	Light responsiveness
OF05621-RA	1169	Light responsiveness
OF05621-RA	1927	Light responsiveness
OF05621-RA	1342	Light responsiveness
OF07056-RA	1362	Light responsiveness
OF07056-RA	85	Light responsiveness
OF07056-RA	231	Light responsiveness
OF07056-RA	1067	Light responsiveness
OF07056-RA	340	Light responsiveness
OF07056-RA	1650	Light responsiveness
OF07056-RA	1065	Light responsiveness
OF07764-RA	18	Light responsiveness
OF08124-RA	1005	Light responsiveness
OF08125-RA	1284	Light responsiveness
OF08125-RA	235	Light responsiveness
OF09976-RA	160	Light responsiveness
OF10752-RA	1514	Light responsiveness
OF10752-RA	613	Light responsiveness
OF10752-RA	595	Light responsiveness
OF10752-RA	537	Light responsiveness
OF11410-RA	430	Light responsiveness
OF11410-RA	674	Light responsiveness
OF11410-RA	682	Light responsiveness
OF11410-RA	801	Light responsiveness
OF11410-RA	1283	Light responsiveness
OF11410-RA	1833	Light responsiveness
OF11410-RA	1518	Light responsiveness
OF11410-RA	1519	Light responsiveness
OF11682-RA	16	Light responsiveness
OF11682-RA	900	Light responsiveness
OF12739-RA	133	Light responsiveness
OF12739-RA	643	Light responsiveness
OF12739-RA	818	Light responsiveness
OF13566-RA	893	Light responsiveness
OF13566-RA	158	Light responsiveness
OF13566-RA	669	Light responsiveness
OF13566-RA	108	Light responsiveness
OF13566-RA	1283	Light responsiveness
OF14355-RA	183	Light responsiveness
OF14355-RA	58	Light responsiveness
OF17018-RA	1630	Light responsiveness
OF17018-RA	1100	Light responsiveness
OF17018-RA	299	Light responsiveness
OF17018-RA	445	Light responsiveness
OF17018-RA	773	Light responsiveness
OF17018-RA	1127	Light responsiveness
OF17018-RA	1473	Light responsiveness
OF17018-RA	117	Light responsiveness
OF17018-RA	134	Light responsiveness
OF18064-RA	354	Light responsiveness
OF18064-RA	260	Light responsiveness
OF18333-RA	1411	Light responsiveness
OF18387-RA	149	Light responsiveness
OF18387-RA	1275	Light responsiveness
OF18917-RA	627	Light responsiveness
OF18917-RA	1177	Light responsiveness
OF20129-RA	1862	Light responsiveness
OF20129-RA	996	Light responsiveness
OF20148-RA	1310	Light responsiveness
OF20148-RA	976	Light responsiveness
OF20148-RA	981	Light responsiveness
OF20148-RA	1000	Light responsiveness
OF20148-RA	1103	Light responsiveness
OF20368-RA	628	Light responsiveness
OF20368-RA	1360	Light responsiveness
OF20368-RA	1404	Light responsiveness
OF20968-RA	708	Light responsiveness
OF20968-RA	770	Light responsiveness
OF20968-RA	664	Light responsiveness
OF20968-RA	1581	Light responsiveness
OF21458-RA	1002	Light responsiveness
OF21458-RA	1953	Light responsiveness
OF21567-RA	1614	Light responsiveness
OF21567-RA	800	Light responsiveness
OF21567-RA	1382	Light responsiveness
OF21567-RA	1544	Light responsiveness
OF23566-RA	964	Light responsiveness
OF23566-RA	1700	Light responsiveness
OF23566-RA	29	Light responsiveness
OF23566-RA	1844	Light responsiveness
OF23566-RA	132	Light responsiveness
OF23926-RA	791	Light responsiveness
OF23926-RA	1262	Light responsiveness
OF23926-RA	273	Light responsiveness
OF23926-RA	1225	Light responsiveness
OF24282-RA	1163	Light responsiveness
OF24282-RA	746	Light responsiveness
OF24282-RA	969	Light responsiveness
OF24282-RA	1754	Light responsiveness
OF25919-RA	1346	Light responsiveness
OF25919-RA	1142	Light responsiveness
OF25919-RA	1370	Light responsiveness
OF25919-RA	1427	Light responsiveness
OF25919-RA	1685	Light responsiveness
OF25919-RA	1456	Light responsiveness
OF26012-RA	873	Light responsiveness
OF26473-RA	608	Light responsiveness
OF26473-RA	1223	Light responsiveness
OF26570-RA	837	Light responsiveness
OF26570-RA	1456	Light responsiveness
OF26570-RA	1457	Light responsiveness
OF26570-RA	252	Light responsiveness
OF26570-RA	543	Light responsiveness
OF26570-RA	659	Light responsiveness
OF26570-RA	1376	Light responsiveness
OF26570-RA	1396	Light responsiveness
OF26570-RA	1559	Light responsiveness
OF26570-RA	939	Light responsiveness
OF26570-RA	1629	Light responsiveness
OF26570-RA	594	Light responsiveness
OF26570-RA	819	Light responsiveness
OF27118-RA	1285	Light responsiveness
OF27118-RA	975	Light responsiveness
OF27118-RA	1469	Light responsiveness
OF27337-RA	89	Light responsiveness
OF27337-RA	1010	Light responsiveness
OF27373-RA	36	Light responsiveness
OF27402-RA	46	Light responsiveness
OF27402-RA	1807	Light responsiveness
OF27402-RA	1866	Light responsiveness
OF27447-RA	173	Light responsiveness
OF27447-RA	242	Light responsiveness
OF28027-RA	44	Light responsiveness
OF28027-RA	1527	Light responsiveness
OF28027-RA	21	Light responsiveness
OF28027-RA	73	Light responsiveness
OF28027-RA	1130	Light responsiveness
OF28027-RA	1392	Light responsiveness
OF28028-RA	209	Light responsiveness
OF28028-RA	471	Light responsiveness
OF28028-RA	1525	Light responsiveness
OF28028-RA	1580	Light responsiveness
OF28028-RA	1861	Light responsiveness
OF28028-RA	75	Light responsiveness
OF28028-RA	1558	Light responsiveness
OF28028-RA	1619	Light responsiveness
OF28029-RA	642	Light responsiveness
OF28029-RA	439	Light responsiveness
OF28030-RA	1818	Light responsiveness
OF28572-RA	1025	Light responsiveness
OF28572-RA	1953	Light responsiveness
OF29019-RA	365	Light responsiveness
OF29019-RA	399	Light responsiveness
OF29019-RA	903	Light responsiveness
OF29079-RA	1951	Light responsiveness
OF29079-RA	540	Light responsiveness
OF29079-RA	811	Light responsiveness
OF29079-RA	774	Light responsiveness
OF29114-RA	920	Light responsiveness
OF29114-RA	951	Light responsiveness
OF29653-RA	1239	Light responsiveness
OF29653-RA	173	Light responsiveness
OF29653-RA	232	Light responsiveness
OF29653-RA	420	Light responsiveness
OF29653-RA	1213	Light responsiveness
OF29668-RA	1873	Light responsiveness
OF29794-RA	701	Light responsiveness
OF29794-RA	738	Light responsiveness
OF29794-RA	1619	Light responsiveness
OF29794-RA	273	Light responsiveness
OF29794-RA	1113	Light responsiveness
OF29794-RA	1183	Light responsiveness
OF30211-RA	1188	Light responsiveness
OF30211-RA	827	Light responsiveness
OF03008-RA	963	Light responsiveness
OF07221-RA	1078	Light responsiveness
OF12739-RA	225	Light responsiveness
OF12739-RA	394	Light responsiveness
OF12739-RA	735	Light responsiveness
OF14355-RA	1102	Light responsiveness
OF20129-RA	591	Light responsiveness
OF20129-RA	1555	Light responsiveness
OF20148-RA	707	Light responsiveness
OF20368-RA	407	Light responsiveness
OF22357-RA	359	Light responsiveness
OF02230-RA	1081	Light responsiveness
OF03008-RA	770	Light responsiveness
OF04308-RA	1408	Light responsiveness
OF08124-RA	1161	Light responsiveness
OF08125-RA	944	Light responsiveness
OF09976-RA	1615	Light responsiveness
OF13566-RA	936	Light responsiveness
OF14355-RA	506	Light responsiveness
OF14355-RA	1159	Light responsiveness
OF18387-RA	684	Light responsiveness
OF18917-RA	1142	Light responsiveness
OF20129-RA	332	Light responsiveness
OF20368-RA	986	Light responsiveness
OF21567-RA	668	Light responsiveness
OF24282-RA	936	Light responsiveness
OF25919-RA	87	Light responsiveness
OF25919-RA	839	Light responsiveness
OF26012-RA	1609	Light responsiveness
OF26473-RA	1527	Light responsiveness
OF27118-RA	479	Light responsiveness
OF27118-RA	1256	Light responsiveness
OF27373-RA	1534	Light responsiveness
OF28027-RA	1179	Light responsiveness
OF28027-RA	1535	Light responsiveness
OF28027-RA	1910	Light responsiveness
OF28028-RA	65	Light responsiveness
OF28028-RA	421	Light responsiveness
OF28029-RA	1830	Light responsiveness
OF28030-RA	628	Light responsiveness
OF28572-RA	6	Light responsiveness
OF28572-RA	1216	Light responsiveness
OF02328-RA	244	Low-temperature responsiveness
OF02328-RA	1446	Low-temperature responsiveness
OF03129-RA	982	Low-temperature responsiveness
OF03129-RA	1465	Low-temperature responsiveness
OF03129-RA	1764	Low-temperature responsiveness
OF04308-RA	1202	Low-temperature responsiveness
OF05621-RA	1210	Low-temperature responsiveness
OF05621-RA	1605	Low-temperature responsiveness
OF08124-RA	818	Low-temperature responsiveness
OF08125-RA	1097	Low-temperature responsiveness
OF09976-RA	875	Low-temperature responsiveness
OF10752-RA	761	Low-temperature responsiveness
OF10752-RA	1991	Low-temperature responsiveness
OF11682-RA	259	Low-temperature responsiveness
OF11682-RA	825	Low-temperature responsiveness
OF12739-RA	1471	Low-temperature responsiveness
OF13566-RA	7	Low-temperature responsiveness
OF13566-RA	1935	Low-temperature responsiveness
OF14355-RA	1942	Low-temperature responsiveness
OF17018-RA	871	Low-temperature responsiveness
OF17018-RA	906	Low-temperature responsiveness
OF17018-RA	1023	Low-temperature responsiveness
OF18333-RA	36	Low-temperature responsiveness
OF18917-RA	599	Low-temperature responsiveness
OF18917-RA	1888	Low-temperature responsiveness
OF22357-RA	1534	Low-temperature responsiveness
OF23926-RA	1051	Low-temperature responsiveness
OF24282-RA	334	Low-temperature responsiveness
OF24282-RA	647	Low-temperature responsiveness
OF24282-RA	1213	Low-temperature responsiveness
OF26012-RA	147	Low-temperature responsiveness
OF27337-RA	1277	Low-temperature responsiveness
OF27337-RA	1463	Low-temperature responsiveness
OF27373-RA	1814	Low-temperature responsiveness
OF28029-RA	3	Low-temperature responsiveness
OF28029-RA	489	Low-temperature responsiveness
OF28030-RA	1971	Low-temperature responsiveness
OF29653-RA	428	Low-temperature responsiveness
OF29668-RA	440	Low-temperature responsiveness
OF30211-RA	1385	Low-temperature responsiveness
OF02131-RA	449	MeJA-responsiveness
OF02131-RA	521	MeJA-responsiveness
OF02131-RA	449	MeJA-responsiveness
OF02131-RA	521	MeJA-responsiveness
OF02230-RA	815	MeJA-responsiveness
OF02230-RA	1393	MeJA-responsiveness
OF02230-RA	815	MeJA-responsiveness
OF02230-RA	1393	MeJA-responsiveness
OF02328-RA	447	MeJA-responsiveness
OF02328-RA	447	MeJA-responsiveness
OF03008-RA	1452	MeJA-responsiveness
OF03008-RA	1452	MeJA-responsiveness
OF03129-RA	1831	MeJA-responsiveness
OF03129-RA	1831	MeJA-responsiveness
OF03272-RA	254	MeJA-responsiveness
OF03272-RA	667	MeJA-responsiveness
OF03272-RA	679	MeJA-responsiveness
OF03272-RA	708	MeJA-responsiveness
OF03272-RA	254	MeJA-responsiveness
OF03272-RA	667	MeJA-responsiveness
OF03272-RA	679	MeJA-responsiveness
OF03272-RA	708	MeJA-responsiveness
OF04308-RA	332	MeJA-responsiveness
OF04308-RA	332	MeJA-responsiveness
OF04310-RA	1973	MeJA-responsiveness
OF04310-RA	1973	MeJA-responsiveness
OF05621-RA	1546	MeJA-responsiveness
OF05621-RA	1640	MeJA-responsiveness
OF05621-RA	1546	MeJA-responsiveness
OF05621-RA	1640	MeJA-responsiveness
OF07056-RA	1077	MeJA-responsiveness
OF07056-RA	1253	MeJA-responsiveness
OF07056-RA	1707	MeJA-responsiveness
OF07056-RA	1077	MeJA-responsiveness
OF07056-RA	1253	MeJA-responsiveness
OF07056-RA	1707	MeJA-responsiveness
OF07764-RA	1189	MeJA-responsiveness
OF07764-RA	1189	MeJA-responsiveness
OF08124-RA	1943	MeJA-responsiveness
OF08124-RA	1943	MeJA-responsiveness
OF08125-RA	595	MeJA-responsiveness
OF08125-RA	1166	MeJA-responsiveness
OF08125-RA	595	MeJA-responsiveness
OF08125-RA	1166	MeJA-responsiveness
OF09976-RA	739	MeJA-responsiveness
OF09976-RA	739	MeJA-responsiveness
OF11410-RA	1354	MeJA-responsiveness
OF11410-RA	1357	MeJA-responsiveness
OF11410-RA	1927	MeJA-responsiveness
OF11410-RA	1354	MeJA-responsiveness
OF11410-RA	1357	MeJA-responsiveness
OF11410-RA	1927	MeJA-responsiveness
OF11658-RA	315	MeJA-responsiveness
OF11658-RA	325	MeJA-responsiveness
OF11658-RA	571	MeJA-responsiveness
OF11658-RA	315	MeJA-responsiveness
OF11658-RA	325	MeJA-responsiveness
OF11658-RA	571	MeJA-responsiveness
OF12739-RA	1529	MeJA-responsiveness
OF12739-RA	1644	MeJA-responsiveness
OF12739-RA	1686	MeJA-responsiveness
OF12739-RA	1529	MeJA-responsiveness
OF12739-RA	1644	MeJA-responsiveness
OF12739-RA	1686	MeJA-responsiveness
OF13566-RA	2	MeJA-responsiveness
OF13566-RA	2	MeJA-responsiveness
OF14355-RA	1893	MeJA-responsiveness
OF14355-RA	1893	MeJA-responsiveness
OF17018-RA	673	MeJA-responsiveness
OF17018-RA	1933	MeJA-responsiveness
OF17018-RA	673	MeJA-responsiveness
OF17018-RA	1933	MeJA-responsiveness
OF18333-RA	338	MeJA-responsiveness
OF18333-RA	1865	MeJA-responsiveness
OF18333-RA	1868	MeJA-responsiveness
OF18333-RA	338	MeJA-responsiveness
OF18333-RA	1865	MeJA-responsiveness
OF18333-RA	1868	MeJA-responsiveness
OF18387-RA	860	MeJA-responsiveness
OF18387-RA	860	MeJA-responsiveness
OF18917-RA	660	MeJA-responsiveness
OF18917-RA	660	MeJA-responsiveness
OF20129-RA	157	MeJA-responsiveness
OF20129-RA	764	MeJA-responsiveness
OF20129-RA	157	MeJA-responsiveness
OF20129-RA	764	MeJA-responsiveness
OF20148-RA	1796	MeJA-responsiveness
OF20148-RA	1796	MeJA-responsiveness
OF20368-RA	24	MeJA-responsiveness
OF20368-RA	36	MeJA-responsiveness
OF20368-RA	742	MeJA-responsiveness
OF20368-RA	1162	MeJA-responsiveness
OF20368-RA	24	MeJA-responsiveness
OF20368-RA	36	MeJA-responsiveness
OF20368-RA	742	MeJA-responsiveness
OF20368-RA	1162	MeJA-responsiveness
OF21458-RA	1172	MeJA-responsiveness
OF21458-RA	1172	MeJA-responsiveness
OF21567-RA	598	MeJA-responsiveness
OF21567-RA	598	MeJA-responsiveness
OF22357-RA	118	MeJA-responsiveness
OF22357-RA	836	MeJA-responsiveness
OF22357-RA	1319	MeJA-responsiveness
OF22357-RA	118	MeJA-responsiveness
OF22357-RA	836	MeJA-responsiveness
OF22357-RA	1319	MeJA-responsiveness
OF24282-RA	583	MeJA-responsiveness
OF24282-RA	1337	MeJA-responsiveness
OF24282-RA	1546	MeJA-responsiveness
OF24282-RA	583	MeJA-responsiveness
OF24282-RA	1337	MeJA-responsiveness
OF24282-RA	1546	MeJA-responsiveness
OF25919-RA	1063	MeJA-responsiveness
OF25919-RA	1063	MeJA-responsiveness
OF26012-RA	476	MeJA-responsiveness
OF26012-RA	625	MeJA-responsiveness
OF26012-RA	476	MeJA-responsiveness
OF26012-RA	625	MeJA-responsiveness
OF26473-RA	466	MeJA-responsiveness
OF26473-RA	466	MeJA-responsiveness
OF26570-RA	1286	MeJA-responsiveness
OF26570-RA	1286	MeJA-responsiveness
OF27118-RA	311	MeJA-responsiveness
OF27118-RA	520	MeJA-responsiveness
OF27118-RA	311	MeJA-responsiveness
OF27118-RA	520	MeJA-responsiveness
OF27337-RA	571	MeJA-responsiveness
OF27337-RA	571	MeJA-responsiveness
OF27402-RA	1520	MeJA-responsiveness
OF27402-RA	1520	MeJA-responsiveness
OF27447-RA	1613	MeJA-responsiveness
OF27447-RA	1827	MeJA-responsiveness
OF27447-RA	1613	MeJA-responsiveness
OF27447-RA	1827	MeJA-responsiveness
OF28027-RA	610	MeJA-responsiveness
OF28027-RA	936	MeJA-responsiveness
OF28027-RA	610	MeJA-responsiveness
OF28027-RA	936	MeJA-responsiveness
OF28028-RA	667	MeJA-responsiveness
OF28028-RA	993	MeJA-responsiveness
OF28028-RA	667	MeJA-responsiveness
OF28028-RA	993	MeJA-responsiveness
OF28572-RA	393	MeJA-responsiveness
OF28572-RA	1800	MeJA-responsiveness
OF28572-RA	393	MeJA-responsiveness
OF28572-RA	1800	MeJA-responsiveness
OF29019-RA	1776	MeJA-responsiveness
OF29019-RA	1979	MeJA-responsiveness
OF29019-RA	1776	MeJA-responsiveness
OF29019-RA	1979	MeJA-responsiveness
OF29653-RA	219	MeJA-responsiveness
OF29653-RA	482	MeJA-responsiveness
OF29653-RA	219	MeJA-responsiveness
OF29653-RA	482	MeJA-responsiveness
OF29794-RA	1754	MeJA-responsiveness
OF29794-RA	1790	MeJA-responsiveness
OF29794-RA	1754	MeJA-responsiveness
OF29794-RA	1790	MeJA-responsiveness
OF30211-RA	356	MeJA-responsiveness
OF30211-RA	951	MeJA-responsiveness
OF30211-RA	1437	MeJA-responsiveness
OF30211-RA	356	MeJA-responsiveness
OF30211-RA	951	MeJA-responsiveness
OF30211-RA	1437	MeJA-responsiveness
OF02131-RA	205	Meristem expression
OF02323-RA	396	Meristem expression
OF03129-RA	1796	Meristem expression
OF03272-RA	167	Meristem expression
OF04308-RA	19	Meristem expression
OF05621-RA	1880	Meristem expression
OF11682-RA	1404	Meristem expression
OF12739-RA	1092	Meristem expression
OF17018-RA	1390	Meristem expression
OF18387-RA	785	Meristem expression
OF18917-RA	519	Meristem expression
OF20368-RA	698	Meristem expression
OF20368-RA	1426	Meristem expression
OF20968-RA	366	Meristem expression
OF21458-RA	42	Meristem expression
OF21567-RA	485	Meristem expression
OF21567-RA	1413	Meristem expression
OF22357-RA	674	Meristem expression
OF27118-RA	528	Meristem expression
OF27373-RA	1656	Meristem expression
OF27447-RA	1583	Meristem expression
OF29019-RA	303	Meristem expression
OF29019-RA	538	Meristem expression
OF29019-RA	851	Meristem expression
OF29668-RA	23	Meristem expression
OF29668-RA	328	Meristem expression
OF29794-RA	1546	Meristem expression
OF02328-RA	74	Salicylic acid responsiveness
OF02328-RA	1008	Salicylic acid responsiveness
OF02443-RA	707	Salicylic acid responsiveness
OF04308-RA	1489	Salicylic acid responsiveness
OF08125-RA	1300	Salicylic acid responsiveness
OF10752-RA	272	Salicylic acid responsiveness
OF10752-RA	455	Salicylic acid responsiveness
OF11682-RA	878	Salicylic acid responsiveness
OF18387-RA	1333	Salicylic acid responsiveness
OF18387-RA	454	Salicylic acid responsiveness
OF20148-RA	1778	Salicylic acid responsiveness
OF24282-RA	1035	Salicylic acid responsiveness
OF25919-RA	1143	Salicylic acid responsiveness
OF26012-RA	878	Salicylic acid responsiveness
OF26473-RA	478	Salicylic acid responsiveness
OF29114-RA	42	Salicylic acid responsiveness
OF29114-RA	1711	Salicylic acid responsiveness
OF29794-RA	596	Salicylic acid responsiveness
OF08124-RA	724	Seed-specific regulation
OF17018-RA	615	Seed-specific regulation
OF18387-RA	1896	Seed-specific regulation
OF20968-RA	1670	Seed-specific regulation
OF28572-RA	840	Seed-specific regulation
OF28572-RA	1153	Seed-specific regulation
OF08125-RA	1789	wound-responsive element
OF28027-RA	756	wound-responsive element
OF28028-RA	843	wound-responsive element
OF02323-RA	516	Zein metabolism regulation
OF02323-RA	1185	Zein metabolism regulation
OF02328-RA	877	Zein metabolism regulation
OF02443-RA	573	Zein metabolism regulation
OF02443-RA	875	Zein metabolism regulation
OF02443-RA	895	Zein metabolism regulation
OF02443-RA	900	Zein metabolism regulation
OF03008-RA	263	Zein metabolism regulation
OF03129-RA	1400	Zein metabolism regulation
OF03129-RA	1469	Zein metabolism regulation
OF03272-RA	539	Zein metabolism regulation
OF03272-RA	749	Zein metabolism regulation
OF04308-RA	1528	Zein metabolism regulation
OF04310-RA	391	Zein metabolism regulation
OF04310-RA	658	Zein metabolism regulation
OF04310-RA	663	Zein metabolism regulation
OF07056-RA	1074	Zein metabolism regulation
OF08124-RA	1306	Zein metabolism regulation
OF09976-RA	603	Zein metabolism regulation
OF11658-RA	98	Zein metabolism regulation
OF11658-RA	322	Zein metabolism regulation
OF11658-RA	702	Zein metabolism regulation
OF11682-RA	1008	Zein metabolism regulation
OF18333-RA	1245	Zein metabolism regulation
OF18387-RA	1227	Zein metabolism regulation
OF18917-RA	1938	Zein metabolism regulation
OF20148-RA	847	Zein metabolism regulation
OF20148-RA	1793	Zein metabolism regulation
OF21458-RA	1306	Zein metabolism regulation
OF22357-RA	1288	Zein metabolism regulation
OF23926-RA	1794	Zein metabolism regulation
OF25919-RA	332	Zein metabolism regulation
OF25919-RA	482	Zein metabolism regulation
OF26570-RA	608	Zein metabolism regulation
OF26570-RA	693	Zein metabolism regulation
OF27118-RA	966	Zein metabolism regulation
OF27118-RA	1687	Zein metabolism regulation
OF27118-RA	1891	Zein metabolism regulation
OF27337-RA	1215	Zein metabolism regulation
OF28027-RA	1145	Zein metabolism regulation
OF28027-RA	1150	Zein metabolism regulation
OF28028-RA	448	Zein metabolism regulation
OF28028-RA	453	Zein metabolism regulation
OF28029-RA	160	Zein metabolism regulation
OF28572-RA	390	Zein metabolism regulation
OF29114-RA	1037	Zein metabolism regulation
OF29794-RA	1872	Zein metabolism regulation
